# Supplementary material for: Parasitization of Aphis gossypii Glover by Binodoxys communis Gahan Causes Shifts in the Ovarian Bacterial Microbiota
Source: Insects. 2023 Mar 25;14(4):314. doi: 10.3390/insects14040314 (PMC10142764; doi:10.3390/insects14040314)
Supplement: Supplementary file 1 [file insects-14-00314-s001.zip]

Archive with 1 entries (1 files):
- insects-2246520-supplementary.pdf
